# Supplementary material for: Identification of Small Nucleolar RNA SNORD60 as a Potential Biomarker and Its Clinical Significance in Lung Adenocarcinoma
Source: Biomed Res Int. 2022 Jun 7;2022:5501171. doi: 10.1155/2022/5501171 (PMC9197630; doi:10.1155/2022/5501171)
Supplement: Supplementary Materials — Supplementary Table S1: the demographic and clinicopathological characteristics of TCGA LUAD cohort. Supplementary Table S2: the clinicopathologic characteristics of LUAD patients. Supplementary Table S3: amplification sequences in quantitative RT-PCR. Supplementary Table S4: differential expression snoRNAs of LUAD TCGA database were detected by R packages “edgeR”. Supplementary Table S5: differential expression snoRNAs of LUAD TCGA database were detected by R packages “limma.” Supplementary Table S6: snoRNA profiling in three matched surgically resected LUAD tissues. Supplementary Figure S1: a screenshot of the file filter settings in TCGA website (https://portal.gdc.cancer.gov). Supplementary Figure S2: the relationship between SNORD60 expression and other clinical factors (including age, sex, pathological T category, and distant metastasis). Supplementary Figure S3: Kaplan-Meier analysis of overall survival. There was no difference between the high and low SNORD60 expression groups (P > 0.05). The median expression level of SNORD60 was used as the cutoff. [file 5501171.f1.zip]

Archive with 6 entries (6 files):
- table S3.docx
- table S4.doc
- tableS1 (1).doc
- tableS2.docx
- tableS5.doc
- tableS6.doc
